# Supplementary material for: EEG-Based Mapping of Resting-State Functional Brain Networks in Patients with Parkinson’s Disease
Source: Biomimetics (Basel). 2022 Dec 8;7(4):231. doi: 10.3390/biomimetics7040231 (PMC9775055; doi:10.3390/biomimetics7040231)
Supplement: Supplementary file 1 [file biomimetics-07-00231-s001.zip]

Archive with 1 entries (1 files):
- biomimetics-2061606-supplementary.pdf
